# Supplementary material for: 2-Amino-6-nitro-1H-benzoimidazol-3-ium chloride
Source: Acta Crystallogr Sect E Struct Rep Online. 2009 Jul 18;65(Pt 8):o1926. doi: 10.1107/S1600536809027342 (PMC2977465; doi:10.1107/S1600536809027342)
Supplement: Supplementary file 2 [file e-65-o1926-Isup2.hkl]

# 
# h,k,l, Fc-squared, Fo-squared, sigma(Fo-squared) and status flag 
# 
data_I
_shelx_title ' 281220A_0m in C2/c' 
_shelx_refln_list_code          4 
_shelx_F_calc_maximum      292.54 
_exptl_crystal_F_000       880.00 
_reflns_d_resolution_high  0.8414 
 
loop_ 
 _symmetry_equiv_pos_as_xyz 
 'x, y, z' 
 '-x, y, -z+1/2' 
 'x+1/2, y+1/2, z' 
 '-x+1/2, y+1/2, -z+1/2' 
 '-x, -y, -z' 
 'x, -y, z-1/2' 
 '-x+1/2, -y+1/2, -z' 
 'x+1/2, -y+1/2, z-1/2' 
 
_cell_length_a    13.9692 
_cell_length_b     7.8064 
_cell_length_c    16.4896 
_cell_angle_alpha  90.000 
_cell_angle_beta   91.303 
_cell_angle_gamma  90.000 
 
_shelx_F_squared_multiplier     1.000 
 
loop_ 
 _refln_index_h 
 _refln_index_k 
 _refln_index_l 
 _refln_F_squared_calc 
 _refln_F_squared_meas 
 _refln_F_squared_sigma 
 _refln_observed_status 
   8   0   0      301.77       94.32     14.05 o 
  10   0   0     3778.70     2768.54     73.67 o 
  12   0   0     1446.36     1489.96     76.54 o 
  14   0   0      727.67      792.68     53.44 o 
  16   0   0      524.30      477.57     45.78 o 
   1   1   0      764.25      660.96     11.19 o 
   3   1   0     2331.42     2197.11     58.85 o 
   5   1   0    11606.81    12139.43    206.29 o 
   7   1   0      397.82      458.70     21.86 o 
   9   1   0     1818.24     1870.95     73.91 o 
  11   1   0      363.41      360.16     15.78 o 
  13   1   0      634.61      636.72     55.57 o 
  15   1   0        0.17        0.00      9.79 o 
   0   2   0    18143.97    18422.37    273.81 o 
   2   2   0     9165.46     9035.28    169.33 o 
   4   2   0      605.63      608.98     14.43 o 
   6   2   0      134.04      152.30      8.22 o 
   8   2   0      507.97      567.21     30.16 o 
  10   2   0        0.25        3.87      5.19 o 
  12   2   0      597.92      538.82     30.02 o 
  14   2   0        1.09        1.68     11.07 o 
  16   2   0      297.99      265.93     39.60 o 
   1   3   0      464.15      505.42     10.21 o 
   3   3   0      947.82      990.84     16.26 o 
   5   3   0     1619.26     1619.46     23.90 o 
   7   3   0     2117.02     2150.13     76.37 o 
   9   3   0      198.15      176.16     13.59 o 
  11   3   0       12.94       17.38      8.88 o 
  13   3   0      143.64      175.80     21.42 o 
  15   3   0       56.64       53.55     14.66 o 
   0   4   0     1592.78     1389.63    127.48 o 
   2   4   0      944.82     1075.66     20.19 o 
   4   4   0      999.39     1009.57     22.80 o 
   6   4   0     1462.34     1392.63     35.37 o 
   8   4   0        0.11        7.62      7.55 o 
  10   4   0      489.45      516.16     30.78 o 
  12   4   0      166.29      158.65     20.76 o 
  14   4   0      113.08      110.66     20.09 o 
   1   5   0     2025.36     1965.07     34.25 o 
   3   5   0       48.40       37.19     12.52 o 
   5   5   0     1205.81     1235.52     41.09 o 
   7   5   0      365.67      317.99     34.17 o 
   9   5   0      429.93      464.68     30.03 o 
  11   5   0      652.10      650.81     37.54 o 
  13   5   0       78.62       50.14     15.42 o 
   0   6   0     1958.45     1780.48    224.76 o 
   2   6   0      465.59      470.67     16.83 o 
   4   6   0      630.22      608.80     20.82 o 
   6   6   0      701.83      695.64     35.48 o 
   8   6   0       10.65       14.23     10.03 o 
  10   6   0      211.16      188.79     24.20 o 
  12   6   0      253.37      225.03     27.90 o 
   1   7   0      100.28       95.51     10.14 o 
   3   7   0       16.06        7.89      7.14 o 
   5   7   0       15.20        0.00     10.08 o 
   7   7   0        2.25        0.00     10.70 o 
   9   7   0       62.45       44.29     15.66 o 
   0   8   0        2.44        8.89     11.56 o 
   2   8   0       83.73       91.79     15.18 o 
   4   8   0      163.65      183.22     23.70 o 
   6   8   0        5.45        3.48     12.34 o 
   8   8   0       19.57       18.48     15.13 o 
   1   9   0        3.85       23.42     22.57 o 
   3   9   0        1.79        0.00     21.08 o 
 -15   1   1      974.48      974.73     62.81 o 
 -13   1   1     1258.73     1342.17     89.74 o 
 -11   1   1       43.24       71.41      8.30 o 
  -9   1   1     1122.64     1152.72     37.95 o 
  -7   1   1     1079.64     1113.99     20.13 o 
  -5   1   1        1.84        0.15      2.24 o 
  -3   1   1     3047.42     2155.35    667.58 o 
  -1   1   1     7131.95     6804.18     96.65 o 
   1   1   1     4043.07     3445.53    355.98 o 
   3   1   1    14237.96    14038.47    341.03 o 
   5   1   1        9.16       19.05      4.60 o 
   7   1   1      395.69      380.47     13.75 o 
   9   1   1     5330.46     5698.17    105.00 o 
  11   1   1     1100.32     1077.14     51.31 o 
  13   1   1      304.23      320.12     23.61 o 
  15   1   1       35.11       38.89     13.12 o 
 -16   2   1      711.68      802.05     61.11 o 
 -14   2   1      389.33      328.72     25.97 o 
 -12   2   1     2224.58     2344.44    218.45 o 
 -10   2   1     1253.53     1367.46     46.20 o 
  -8   2   1     3038.10     2806.26     69.45 o 
  -6   2   1     4900.98     4614.94     82.39 o 
  -4   2   1     9750.06     9584.11    275.63 o 
  -2   2   1    85579.69    84382.85   1583.31 o 
   0   2   1     2339.35     2501.41     55.97 o 
   2   2   1       24.27       75.46      6.64 o 
   4   2   1     5419.53     5255.43     91.12 o 
   6   2   1     1013.41      896.02     19.12 o 
   8   2   1       53.65       61.77      7.25 o 
  10   2   1      584.26      553.58     21.97 o 
  12   2   1        0.32        0.00      5.87 o 
  14   2   1      853.90      813.20     39.36 o 
  16   2   1       17.60       24.73     11.93 o 
 -15   3   1       47.83       46.35     14.30 o 
 -13   3   1      648.21      628.37     36.51 o 
 -11   3   1     2874.50     2805.86     67.45 o 
  -9   3   1       66.79       63.71      9.12 o 
  -7   3   1     3742.84     3794.77    122.80 o 
  -5   3   1       41.14       15.65      4.21 o 
  -3   3   1     6631.09     6587.85    164.69 o 
  -1   3   1       46.63       47.20      4.03 o 
   1   3   1     2670.68     2570.26    173.87 o 
   3   3   1     3371.25     3383.62     50.55 o 
   5   3   1      300.04      255.40     10.54 o 
   7   3   1       83.62      102.21      7.99 o 
   9   3   1       52.30       51.88      9.06 o 
  11   3   1     1195.14     1151.58     43.35 o 
  13   3   1       78.96       70.38     15.34 o 
  15   3   1      269.87      289.29     28.42 o 
 -14   4   1       16.78       14.58     10.27 o 
 -12   4   1        0.49        6.23      8.00 o 
 -10   4   1       27.57       23.65     10.46 o 
  -8   4   1        2.13        8.45      6.14 o 
  -6   4   1      577.99      631.00     30.28 o 
  -4   4   1     1059.90      947.07    174.07 o 
  -2   4   1       26.85       31.69      5.12 o 
   0   4   1     2988.02     3032.99     45.62 o 
   2   4   1     2058.75     2128.75     43.67 o 
   4   4   1     1026.24      937.90     20.99 o 
   6   4   1     1142.20     1128.65     32.82 o 
   8   4   1      266.15      247.79     15.97 o 
  10   4   1     1990.60     1873.44     56.45 o 
  12   4   1      557.40      460.97     42.80 o 
  14   4   1      625.36      627.82     38.75 o 
 -13   5   1      110.69      111.28     20.38 o 
 -11   5   1      106.22       77.23     16.88 o 
  -9   5   1        0.43        5.50      8.39 o 
  -7   5   1      334.70      326.12     18.90 o 
  -5   5   1      231.10      263.86     13.90 o 
  -3   5   1      571.01      654.93     17.58 o 
  -1   5   1      174.88      194.28      9.25 o 
   1   5   1     2122.98     2134.84     85.87 o 
   3   5   1      556.31      580.11     24.50 o 
   5   5   1     1388.98     1508.53     28.83 o 
   7   5   1      132.74      171.76     14.70 o 
   9   5   1      479.47      497.97     32.90 o 
  11   5   1      180.03      206.62     24.38 o 
  13   5   1      143.74      147.69     23.24 o 
 -12   6   1        0.07        0.00     10.23 o 
 -10   6   1      159.96      172.19     23.26 o 
  -8   6   1       32.84       29.58     13.01 o 
  -6   6   1      363.52      381.48     28.10 o 
  -4   6   1       45.02       50.73      7.67 o 
  -2   6   1       11.79       25.56      6.77 o 
   0   6   1       59.25       57.84      7.15 o 
   2   6   1       16.26       22.49      7.21 o 
   4   6   1       97.34      101.20     10.81 o 
   6   6   1      151.27      155.79     20.00 o 
   8   6   1       49.47       54.15     14.44 o 
  10   6   1       62.04       67.98     16.86 o 
  12   6   1        2.53        7.48     12.04 o 
  -9   7   1        1.66        0.00     11.66 o 
  -7   7   1      108.19      100.39     19.68 o 
  -5   7   1      235.53      228.05     23.98 o 
  -3   7   1       12.11       17.23      7.88 o 
  -1   7   1      299.42      301.87     15.27 o 
   1   7   1      303.46      259.27     38.49 o 
   3   7   1       77.93       62.87     24.57 o 
   5   7   1      592.87      592.77     34.42 o 
   7   7   1       47.76       29.10     14.39 o 
   9   7   1      413.42      394.37     32.07 o 
  -8   8   1      189.49      201.92     27.71 o 
  -6   8   1      200.62      205.85     26.19 o 
  -4   8   1        0.52        5.12     12.04 o 
  -2   8   1      184.42      189.39     16.36 o 
   0   8   1      277.11      309.86     19.22 o 
   2   8   1       24.50       31.44     14.35 o 
   4   8   1      208.90      214.58     24.97 o 
   6   8   1       21.61       15.32     20.12 o 
   8   8   1      208.80      163.97     25.74 o 
  -3   9   1        1.59        9.58     20.87 o 
  -1   9   1        0.40        8.34     11.96 o 
   1   9   1       40.89       34.19     16.22 o 
   3   9   1       16.25        6.39     21.29 o 
 -14   0   2     1569.91     1570.68     72.60 o 
 -12   0   2     1237.83     1203.75    107.10 o 
 -10   0   2       50.15       73.72     13.09 o 
  -8   0   2        5.58        4.27      5.06 o 
  -6   0   2    21422.24    20637.09    810.67 o 
  -4   0   2       81.32      121.82      8.59 o 
  -2   0   2    14306.00    12961.65    138.01 o 
   0   0   2     1224.02     1134.20     20.44 o 
   2   0   2      991.81      888.94     18.10 o 
   4   0   2     1408.96     1448.90     24.08 o 
   6   0   2     8812.68     9644.83    470.76 o 
   8   0   2      229.79      325.64     28.53 o 
  10   0   2     1184.29     1325.49     77.39 o 
  12   0   2     1719.92     1716.74     69.62 o 
  14   0   2     1071.74     1130.58     62.38 o 
 -15   1   2      332.03      301.91     36.41 o 
 -13   1   2      265.77      265.78     18.37 o 
 -11   1   2      742.58      486.45    217.97 o 
  -9   1   2      632.61      627.05     17.65 o 
  -7   1   2      804.84      675.28     19.42 o 
  -5   1   2     1341.04     1314.97     18.01 o 
  -3   1   2     5365.26     5398.13     72.00 o 
  -1   1   2    18466.71    18826.86    101.54 o 
   1   1   2       17.68       16.55      3.75 o 
   3   1   2     2960.03     3118.19     64.30 o 
   5   1   2     3964.47     3750.11     47.05 o 
   7   1   2     1389.13     1474.58     28.99 o 
   9   1   2      864.88      843.72     24.55 o 
  11   1   2      625.22      593.70     28.25 o 
  13   1   2        3.17       10.35     10.65 o 
  15   1   2      727.69      726.67     38.84 o 
 -16   2   2      114.52       99.82     18.94 o 
 -14   2   2       55.85       38.84     12.40 o 
 -12   2   2       42.99       54.41     21.93 o 
 -10   2   2       29.76       49.15      8.83 o 
  -8   2   2      566.47      559.63     26.19 o 
  -6   2   2      784.57      636.03    205.77 o 
  -4   2   2     3326.83     3518.09     70.46 o 
  -2   2   2    73195.74    74384.41   1044.96 o 
   0   2   2        7.48        2.52      2.01 o 
   2   2   2     2851.02     2874.20     64.52 o 
   4   2   2     3961.03     3944.35     32.75 o 
   6   2   2     1030.05     1241.80     46.04 o 
   8   2   2     2887.17     3088.23     54.33 o 
  10   2   2     2147.00     2037.09     48.83 o 
  12   2   2       99.91      113.41     13.26 o 
  14   2   2       10.66        0.00     10.86 o 
  16   2   2       41.27       39.83     13.59 o 
 -15   3   2       63.40       34.72     12.73 o 
 -13   3   2        2.87        0.00      7.44 o 
 -11   3   2        2.14        0.00     10.01 o 
  -9   3   2      557.98      575.19     22.45 o 
  -7   3   2      431.18      421.30     13.73 o 
  -5   3   2        0.19        5.57      2.81 o 
  -3   3   2      319.70      378.93     10.71 o 
  -1   3   2      998.82     1055.03     14.05 o 
   1   3   2     2744.82     2855.99     34.23 o 
   3   3   2      138.16      171.20      8.53 o 
   5   3   2      992.37      970.71     33.28 o 
   7   3   2      133.04      146.69     12.19 o 
   9   3   2     1648.06     1502.81     36.57 o 
  11   3   2      549.92      534.87     30.30 o 
  13   3   2      107.21      108.23     17.91 o 
  15   3   2        7.58        8.52     13.63 o 
 -14   4   2        7.13        3.03      8.72 o 
 -12   4   2      381.20      435.10     30.10 o 
 -10   4   2      275.10      258.40     23.10 o 
  -8   4   2      402.04      339.32     18.32 o 
  -6   4   2     2138.16     2134.63     87.51 o 
  -4   4   2     3062.26     3069.65     57.08 o 
  -2   4   2     4526.15     4728.48     55.36 o 
   0   4   2     2684.67     2650.02     33.90 o 
   2   4   2       88.18       88.47      7.57 o 
   4   4   2     2653.64     2704.47     58.08 o 
   6   4   2       70.06       70.02     10.59 o 
   8   4   2      803.40      824.34     27.25 o 
  10   4   2      409.77      377.76     27.24 o 
  12   4   2      106.71      100.56     18.50 o 
  14   4   2       15.70       19.22     21.29 o 
 -13   5   2      242.12      212.37     25.72 o 
 -11   5   2      151.68      126.19     19.80 o 
  -9   5   2      216.09      200.03     22.19 o 
  -7   5   2      549.47      537.83     23.76 o 
  -5   5   2       74.71       67.57     10.91 o 
  -3   5   2      126.22      143.47      9.81 o 
  -1   5   2     1532.50     1502.04     22.08 o 
   1   5   2        1.82        0.00      4.38 o 
   3   5   2      935.80      933.28     22.62 o 
   5   5   2        0.52        3.65      5.90 o 
   7   5   2        3.40        4.16      6.63 o 
   9   5   2       32.08       31.66     11.85 o 
  11   5   2        4.46        8.50     11.18 o 
  13   5   2      118.52      128.22     22.38 o 
 -12   6   2      137.68      142.53     31.19 o 
 -10   6   2       31.47       26.97     12.84 o 
  -8   6   2      381.35      447.07     31.29 o 
  -6   6   2      314.22      164.73    107.66 o 
  -4   6   2      132.39      119.00     12.02 o 
  -2   6   2     1037.29     1125.60     27.78 o 
   0   6   2      287.91      336.96     12.87 o 
   2   6   2       34.21       25.96      6.47 o 
   4   6   2     1025.94     1020.34     37.30 o 
   6   6   2       12.98       15.76      8.48 o 
   8   6   2      522.35      529.50     33.12 o 
  10   6   2      495.75      461.82     32.97 o 
  12   6   2      314.10      319.69     31.50 o 
  -9   7   2        3.18        5.10     12.43 o 
  -7   7   2      560.44      512.88     34.61 o 
  -5   7   2       10.42        7.53      7.57 o 
  -3   7   2        0.11        0.58      7.87 o 
  -1   7   2      620.59      643.75     20.94 o 
   1   7   2       29.38       25.53     10.04 o 
   3   7   2      160.82      188.76     16.74 o 
   5   7   2      246.59      292.68     20.61 o 
   7   7   2        4.52        0.00     10.84 o 
   9   7   2      111.39       93.57     20.33 o 
  -8   8   2       15.09        3.54     14.45 o 
  -6   8   2        0.00        1.43     12.41 o 
  -4   8   2      282.24      284.50     22.89 o 
  -2   8   2       32.15       42.33     10.01 o 
   0   8   2        5.79        1.82     10.02 o 
   2   8   2       88.09       71.08     20.87 o 
   4   8   2       31.71       14.48     20.01 o 
   6   8   2       21.86       17.62     14.53 o 
   8   8   2       34.71       27.85     16.37 o 
  -3   9   2       16.30       24.21     12.87 o 
  -1   9   2       76.67       73.95     15.33 o 
   1   9   2        0.80        3.47     13.12 o 
   3   9   2      412.93      390.06     51.10 o 
 -15   1   3      253.54      297.36     50.14 o 
 -13   1   3      667.76      764.42     29.39 o 
 -11   1   3      173.91      182.92     15.52 o 
  -9   1   3      344.59      301.93     11.44 o 
  -7   1   3       91.71      142.17      7.14 o 
  -5   1   3     2069.37     2084.79     32.24 o 
  -3   1   3    32227.30    32181.14    277.05 o 
  -1   1   3     5528.83     5624.00     54.43 o 
   1   1   3       78.44       56.70      4.88 o 
   3   1   3    13006.97    13088.25    506.31 o 
   5   1   3     1087.87      905.94     29.40 o 
   7   1   3       96.67       76.34      7.03 o 
   9   1   3      320.01      265.82     18.55 o 
  11   1   3        0.35        0.00      6.41 o 
  13   1   3      638.20      616.33     32.59 o 
  15   1   3       85.77       92.41     25.76 o 
 -16   2   3        2.71        0.00     10.89 o 
 -14   2   3       43.46       52.55     14.83 o 
 -12   2   3      691.00      383.75    211.81 o 
 -10   2   3      751.93      725.59     44.32 o 
  -8   2   3     3936.22     3955.05     52.83 o 
  -6   2   3     2340.99     2397.48     59.31 o 
  -4   2   3      668.60      640.99     15.50 o 
  -2   2   3      988.52      913.58     18.98 o 
   0   2   3      947.61     1005.77     32.88 o 
   2   2   3     5019.44     5176.39     61.48 o 
   4   2   3     3658.48     3850.46     67.81 o 
   6   2   3      228.92      177.23     20.33 o 
   8   2   3     4930.39     5022.12    103.69 o 
  10   2   3      156.57      134.12     15.94 o 
  12   2   3     1655.45     1585.64     47.50 o 
  14   2   3       45.03       58.12     14.82 o 
 -15   3   3       94.30       93.10     19.04 o 
 -13   3   3      159.41      150.75     21.26 o 
 -11   3   3      981.08     1001.30     49.22 o 
  -9   3   3      296.55      144.09     95.96 o 
  -7   3   3     1440.79     1393.79     32.28 o 
  -5   3   3    11976.86    12985.76    225.61 o 
  -3   3   3     1100.75      979.59     17.41 o 
  -1   3   3     7184.77     7315.37    101.32 o 
   1   3   3     1446.99     1409.91     39.92 o 
   3   3   3     5519.44     5277.32    105.56 o 
   5   3   3      341.16      333.00     12.05 o 
   7   3   3     3417.96     3410.92    154.11 o 
   9   3   3     1803.28     1769.84     48.46 o 
  11   3   3      539.48      491.90     23.69 o 
  13   3   3     1166.95     1314.07     73.35 o 
  15   3   3        1.53        4.68     15.76 o 
 -14   4   3      226.30      241.28     37.58 o 
 -12   4   3        2.76        0.46      8.13 o 
 -10   4   3      548.45      532.54     31.24 o 
  -8   4   3      462.87      278.13    159.52 o 
  -6   4   3      235.24      207.75     13.02 o 
  -4   4   3    18782.02    19436.64    388.62 o 
  -2   4   3       75.14       69.06      5.29 o 
   0   4   3      161.87      152.80      8.06 o 
   2   4   3     2865.80     2880.52     39.77 o 
   4   4   3        0.46        1.18      3.96 o 
   6   4   3      117.56      160.33     13.32 o 
   8   4   3     2528.24     2526.83    107.36 o 
  10   4   3       12.49        4.13      7.29 o 
  12   4   3       20.38       18.92     11.39 o 
  14   4   3      157.58      168.74     23.71 o 
 -13   5   3      138.38      121.00     21.24 o 
 -11   5   3       50.68       21.41     10.59 o 
  -9   5   3     1159.09     1046.65     73.14 o 
  -7   5   3      399.03      340.30     58.30 o 
  -5   5   3      408.62      408.04     17.87 o 
  -3   5   3       45.19       53.62      7.35 o 
  -1   5   3       23.10       27.65      5.60 o 
   1   5   3       28.68       30.02      8.54 o 
   3   5   3      455.25      450.83     16.66 o 
   5   5   3      100.26      104.87     12.04 o 
   7   5   3     1102.56     1142.63     50.30 o 
   9   5   3      623.27      616.82     34.44 o 
  11   5   3      217.40      230.17     25.29 o 
  13   5   3        0.28        2.18     10.52 o 
 -12   6   3      132.94      120.07     25.34 o 
 -10   6   3       44.04        6.13     10.98 o 
  -8   6   3      144.64      120.31     20.35 o 
  -6   6   3        0.21        1.39      6.86 o 
  -4   6   3      219.46      200.08     14.72 o 
  -2   6   3      415.11      436.33     16.52 o 
   0   6   3      387.74      411.85     21.35 o 
   2   6   3      190.01      175.24     35.52 o 
   4   6   3       43.30       50.21     10.66 o 
   6   6   3      683.39      657.90     30.97 o 
   8   6   3      195.98      210.12     23.43 o 
  10   6   3       97.64       72.13     18.06 o 
  12   6   3        9.44       15.96     13.17 o 
  -9   7   3      136.16      136.51     23.49 o 
  -7   7   3      131.28      145.56     51.63 o 
  -5   7   3        8.34        5.74      7.55 o 
  -3   7   3      328.81      328.54     18.63 o 
  -1   7   3       72.70       90.22     11.76 o 
   1   7   3      589.17      574.95     26.28 o 
   3   7   3        1.76        0.00      9.36 o 
   5   7   3      318.24      319.84     21.58 o 
   7   7   3      177.53      133.64     20.91 o 
   9   7   3       48.68       43.24     15.43 o 
  -8   8   3       33.95       37.12     17.70 o 
  -6   8   3       27.87       33.89     20.01 o 
  -4   8   3      203.96      211.23     18.04 o 
  -2   8   3       35.12       33.07      9.96 o 
   0   8   3       38.45       40.72     12.45 o 
   2   8   3      267.77      315.84     28.55 o 
   4   8   3      141.05      138.64     21.73 o 
   6   8   3       24.67       19.53     14.79 o 
  -3   9   3      192.95      181.44     18.49 o 
  -1   9   3       38.03       36.99     17.54 o 
   1   9   3        2.68        0.00     13.84 o 
   3   9   3        0.23        0.00     23.21 o 
 -14   0   4      367.05      404.31     28.01 o 
 -12   0   4     1650.28     1704.67    115.29 o 
 -10   0   4      997.02     1018.66     90.81 o 
  -8   0   4     4859.11     5198.46    172.67 o 
  -6   0   4      265.79      235.42     14.48 o 
  -4   0   4    20321.69    20397.98    123.52 o 
  -2   0   4       11.97       69.86      5.09 o 
   0   0   4    20509.45    18568.25   1272.38 o 
   2   0   4     8475.93     8581.75    293.50 o 
   4   0   4     7422.31     8135.84    361.00 o 
   6   0   4    28238.75    29907.23    959.29 o 
   8   0   4     3514.00     3555.00     94.22 o 
  10   0   4     2211.31     2145.55     76.22 o 
  12   0   4        1.64        0.64     10.01 o 
  14   0   4      407.63      341.73     38.54 o 
  16   0   4      179.15      205.46     34.92 o 
 -15   1   4      236.30      229.01     24.95 o 
 -13   1   4      820.27      927.43     35.03 o 
 -11   1   4        3.41        0.00      4.49 o 
  -9   1   4     1141.61     1065.96     25.60 o 
  -7   1   4     2846.16     2959.60     60.23 o 
  -5   1   4     1087.74      945.21     16.68 o 
  -3   1   4    22842.67    22798.19    460.27 o 
  -1   1   4     3358.58     3404.57     28.55 o 
   1   1   4     9426.52     9589.92    117.73 o 
   3   1   4     6337.48     5918.39    274.23 o 
   5   1   4      511.98      523.39     20.09 o 
   7   1   4       70.40       37.03      5.73 o 
   9   1   4     1492.32     1455.55     33.29 o 
  11   1   4      372.07      416.14     20.83 o 
  13   1   4      433.96      419.81     28.45 o 
  15   1   4        5.86        9.37     12.99 o 
 -14   2   4       14.33       24.78     12.04 o 
 -12   2   4      163.37      193.41     18.20 o 
 -10   2   4        4.09        6.01      6.28 o 
  -8   2   4      913.37      818.05     19.76 o 
  -6   2   4     1230.06     1357.20     19.41 o 
  -4   2   4     1728.48     1905.14     26.82 o 
  -2   2   4      453.69      419.00     12.30 o 
   0   2   4      184.04      180.53      9.85 o 
   2   2   4        9.52        6.09      3.45 o 
   4   2   4     8070.59     8613.14    195.24 o 
   6   2   4       93.32      144.46     15.01 o 
   8   2   4        3.82        0.68      7.36 o 
  10   2   4      277.91      274.63     21.60 o 
  12   2   4      348.84      355.05     24.84 o 
  14   2   4        1.63        1.49     12.14 o 
 -15   3   4       32.65       72.60     23.63 o 
 -13   3   4       18.69        5.64      9.92 o 
 -11   3   4      514.06      518.93     24.40 o 
  -9   3   4      295.79      315.85     18.51 o 
  -7   3   4      350.60      357.14     15.59 o 
  -5   3   4     5037.35     4935.65     49.11 o 
  -3   3   4     1892.40     1892.85     28.60 o 
  -1   3   4      655.52      685.43     14.01 o 
   1   3   4     2015.41     1827.37     53.35 o 
   3   3   4        7.95       15.88      4.17 o 
   5   3   4        3.62        0.99      6.26 o 
   7   3   4       35.35       38.68     10.61 o 
   9   3   4      389.65      412.06     25.53 o 
  11   3   4      165.67      159.98     15.43 o 
  13   3   4        0.04        1.94      9.09 o 
  15   3   4       88.67       67.07     24.91 o 
 -14   4   4      228.86      196.60     24.76 o 
 -12   4   4       57.20       52.30     13.76 o 
 -10   4   4      267.77       88.28    102.52 o 
  -8   4   4      345.18      343.38     23.10 o 
  -6   4   4      347.93      295.70     14.91 o 
  -4   4   4      263.41      259.72     14.34 o 
  -2   4   4      609.73      545.77     17.87 o 
   0   4   4      123.13      112.10     26.40 o 
   2   4   4     1945.35     1797.21    119.73 o 
   4   4   4       39.11       22.52      7.03 o 
   6   4   4      843.73      844.89     28.16 o 
   8   4   4       75.43       80.08     11.59 o 
  10   4   4      853.87      868.25     31.01 o 
  12   4   4      246.89      246.76     32.04 o 
  14   4   4       10.27        6.57     11.03 o 
 -13   5   4      373.43      344.86     30.93 o 
 -11   5   4        5.56        6.89      8.81 o 
  -9   5   4      613.23      528.98     60.25 o 
  -7   5   4     2263.99     2222.08     59.25 o 
  -5   5   4        1.34        0.00      5.10 o 
  -3   5   4     2938.24     3042.94     50.37 o 
  -1   5   4      331.81      366.71     16.04 o 
   1   5   4      285.78      282.74     13.43 o 
   3   5   4     3551.31     3547.99    180.96 o 
   5   5   4        0.06        7.06      6.50 o 
   7   5   4     1618.01     1599.97     61.35 o 
   9   5   4     1786.34     1844.95     78.80 o 
  11   5   4      458.64      464.77     32.42 o 
  13   5   4       27.38       16.82     12.54 o 
 -12   6   4        0.77        0.00      8.88 o 
 -10   6   4        3.79        0.84     10.94 o 
  -8   6   4      431.38      462.22     25.64 o 
  -6   6   4     2539.96     2365.81     55.96 o 
  -4   6   4      175.76      178.16     14.33 o 
  -2   6   4      977.11     1034.59     28.08 o 
   0   6   4      367.92      373.35     20.67 o 
   2   6   4      720.79      762.72     23.54 o 
   4   6   4        7.45        4.23      7.24 o 
   6   6   4      591.23      657.90     27.36 o 
   8   6   4      141.84      174.05     17.01 o 
  10   6   4       27.79       12.94     11.64 o 
  12   6   4      115.79      149.28     24.16 o 
  -9   7   4       22.93       26.07     14.66 o 
  -7   7   4        0.41        0.00     11.24 o 
  -5   7   4        0.29        4.64      7.54 o 
  -3   7   4      113.06       98.26     12.66 o 
  -1   7   4       17.42       18.04      9.71 o 
   1   7   4      296.06      335.75     27.22 o 
   3   7   4       11.30       17.49     11.46 o 
   5   7   4        7.30       21.74      9.87 o 
   7   7   4       80.32       71.40     17.00 o 
   9   7   4       37.55       38.74     15.49 o 
  -6   8   4      174.15      166.64     20.52 o 
  -4   8   4       55.52       61.22     12.10 o 
  -2   8   4       32.51       29.54     10.13 o 
   0   8   4        0.74        0.00     11.40 o 
   2   8   4       20.83       20.64     14.27 o 
   4   8   4      151.72      177.12     34.92 o 
   6   8   4       55.14       81.97     30.02 o 
  -1   9   4       50.84       33.96     16.46 o 
   1   9   4       52.51       25.61     16.32 o 
 -15   1   5       54.62       46.60     15.97 o 
 -13   1   5      938.55     1013.63     34.48 o 
 -11   1   5       97.19      104.18     12.89 o 
  -9   1   5     3394.16     3380.93     84.33 o 
  -7   1   5     3186.91     3431.06     37.35 o 
  -5   1   5      256.16      220.68      7.99 o 
  -3   1   5     4555.68     4377.42    250.91 o 
  -1   1   5       85.21       99.52      7.56 o 
   1   1   5      337.51      326.70      9.61 o 
   3   1   5      357.84      443.59     18.79 o 
   5   1   5      229.08      278.00     15.29 o 
   7   1   5       43.47       32.58      7.45 o 
   9   1   5        0.15        3.73      6.31 o 
  11   1   5      300.74      294.46     23.38 o 
  13   1   5      129.59      131.79     22.25 o 
  15   1   5       82.55       74.68     18.07 o 
 -14   2   5      173.16      223.67     24.95 o 
 -12   2   5       94.11      104.79     14.05 o 
 -10   2   5      864.34      970.83     30.71 o 
  -8   2   5       42.36       35.42      7.99 o 
  -6   2   5     3477.58     3560.66     30.52 o 
  -4   2   5      262.19      218.61     10.44 o 
  -2   2   5      542.07      496.32     10.64 o 
   0   2   5     7936.55     7958.00     67.22 o 
   2   2   5      284.05      314.68     12.50 o 
   4   2   5     4671.38     5056.90    195.56 o 
   6   2   5     6700.67     6810.53    174.38 o 
   8   2   5      187.75      221.18     19.20 o 
  10   2   5       18.58       18.05     10.29 o 
  12   2   5     1317.97     1225.90     60.04 o 
  14   2   5       46.51       61.48     15.48 o 
 -15   3   5      543.29      648.44     74.95 o 
 -13   3   5       91.66       84.30     17.82 o 
 -11   3   5      502.94      523.87     25.36 o 
  -9   3   5      431.19      441.95     21.60 o 
  -7   3   5        0.98        4.18      4.99 o 
  -5   3   5     9543.17    10025.82     71.58 o 
  -3   3   5     1425.92     1373.12     25.29 o 
  -1   3   5      105.87      126.47      6.51 o 
   1   3   5     7050.40     6602.86    191.49 o 
   3   3   5     1706.01     1697.75     25.56 o 
   5   3   5      302.81      309.12     20.61 o 
   7   3   5     3492.78     3703.80     94.43 o 
   9   3   5      175.40      159.53     23.10 o 
  11   3   5      471.45      508.13     29.28 o 
  13   3   5      281.52      310.86     38.75 o 
  15   3   5       10.20       19.56     12.06 o 
 -14   4   5       16.74       34.91     13.34 o 
 -12   4   5      449.39      435.95     37.05 o 
 -10   4   5      734.27      741.64     29.72 o 
  -8   4   5      125.17      109.74     13.30 o 
  -6   4   5      461.67      512.50     19.33 o 
  -4   4   5      623.17      581.91     22.51 o 
  -2   4   5      258.11      248.29     12.77 o 
   0   4   5      293.11      272.22     11.38 o 
   2   4   5     1776.13     1693.97     42.84 o 
   4   4   5      688.92      708.75     35.39 o 
   6   4   5      110.02      126.55     13.12 o 
   8   4   5       35.87       23.59      8.14 o 
  10   4   5      307.92      325.03     27.47 o 
  12   4   5      165.64      228.12     24.77 o 
  14   4   5        4.25        6.60     16.61 o 
 -13   5   5       25.46       12.50     13.84 o 
 -11   5   5        7.35        9.79      8.75 o 
  -9   5   5       20.30       18.25      8.86 o 
  -7   5   5     1705.03     1613.64     36.13 o 
  -5   5   5       11.61        9.62      6.41 o 
  -3   5   5       28.93       29.11      7.58 o 
  -1   5   5      401.40      395.70     16.96 o 
   1   5   5      806.49      798.92     20.85 o 
   3   5   5      440.44      456.63     26.99 o 
   5   5   5      582.97      634.67     54.66 o 
   7   5   5      294.26      298.36     19.11 o 
   9   5   5       27.47       19.52      8.71 o 
  11   5   5       22.98       29.06     13.62 o 
  13   5   5       45.28       49.56     16.93 o 
 -12   6   5       16.79        0.67      9.30 o 
 -10   6   5       14.58        9.26     11.50 o 
  -8   6   5       15.85       17.32      9.91 o 
  -6   6   5      331.63      319.40     18.80 o 
  -4   6   5        6.77        1.41      6.32 o 
  -2   6   5       52.39       37.94      9.15 o 
   0   6   5      264.13      145.28     83.89 o 
   2   6   5       13.13        9.96     10.64 o 
   4   6   5       48.06       56.94     13.48 o 
   6   6   5      329.72      353.60     26.99 o 
   8   6   5       37.76       43.08     11.31 o 
  10   6   5       65.16       72.67     17.97 o 
  -9   7   5      738.73      686.01     61.53 o 
  -7   7   5      516.46      495.41     24.48 o 
  -5   7   5      668.81      729.58     27.66 o 
  -3   7   5        0.11        0.00      7.44 o 
  -1   7   5      118.52      102.77     14.66 o 
   1   7   5      180.84      181.93     22.83 o 
   3   7   5       24.05       21.81     17.57 o 
   5   7   5      967.34     1007.45     48.06 o 
   7   7   5      874.75      901.91     35.19 o 
   9   7   5      192.71      174.26     24.69 o 
  -6   8   5       27.10       28.18     12.61 o 
  -4   8   5      362.81      392.70     22.57 o 
  -2   8   5      104.38      101.13     16.63 o 
   0   8   5      681.85      746.46     41.69 o 
   2   8   5       49.61       55.96     16.94 o 
   4   8   5      146.46       90.18     21.08 o 
   6   8   5      173.68      163.94     38.32 o 
 -14   0   6       20.24        2.34     15.97 o 
 -12   0   6       24.02       28.27     10.38 o 
 -10   0   6      359.22      351.07     22.10 o 
  -8   0   6     1412.50     1532.86     38.83 o 
  -6   0   6        0.51       12.74      6.28 o 
  -4   0   6     4752.77     4555.78     39.65 o 
  -2   0   6     1059.34     1074.60     24.24 o 
   0   0   6     1716.08     1588.45     29.51 o 
   2   0   6    17221.00    17100.81    709.65 o 
   4   0   6     6951.17     7281.32    202.70 o 
   6   0   6      606.06      476.60     19.62 o 
   8   0   6     1106.54     1187.22     43.65 o 
  10   0   6     4148.93     4188.26    111.78 o 
  12   0   6      216.66      276.36     34.28 o 
  14   0   6      547.66      568.91     49.40 o 
 -15   1   6      699.66      785.75     42.83 o 
 -13   1   6        4.13        1.33      7.58 o 
 -11   1   6      299.22      303.91     18.99 o 
  -9   1   6     2833.29     2900.13     39.38 o 
  -7   1   6       13.76       15.76      4.04 o 
  -5   1   6     2462.10     2349.85     24.44 o 
  -3   1   6     3603.41     3385.53    271.37 o 
  -1   1   6     1127.83     1172.55     24.24 o 
   1   1   6     6336.05     6206.87     71.97 o 
   3   1   6     3016.11     3026.01     39.98 o 
   5   1   6      751.16      755.51     34.65 o 
   7   1   6     3189.57     3155.06     46.20 o 
   9   1   6      551.03      609.89     23.46 o 
  11   1   6      261.49      327.73     48.97 o 
  13   1   6      406.46      391.98     29.35 o 
  15   1   6      584.79      599.35     37.91 o 
 -14   2   6      541.55      528.31     28.27 o 
 -12   2   6       90.82       94.59     13.41 o 
 -10   2   6      228.35      238.53     17.23 o 
  -8   2   6      136.65      145.56     13.24 o 
  -6   2   6      570.93      569.73     17.77 o 
  -4   2   6        0.16        1.16      3.65 o 
  -2   2   6      949.76      916.87     15.19 o 
   0   2   6      139.15      163.54      8.68 o 
   2   2   6       48.78       54.23      6.21 o 
   4   2   6     1804.26     1804.68     40.83 o 
   6   2   6      171.39      177.40     16.24 o 
   8   2   6        3.52        7.77      8.58 o 
  10   2   6       43.47       46.37     10.23 o 
  12   2   6      137.05      127.08     33.11 o 
  14   2   6      174.46      157.62     22.03 o 
 -13   3   6       55.42       53.11     12.77 o 
 -11   3   6      118.62      105.07     14.55 o 
  -9   3   6      258.21      269.85     22.40 o 
  -7   3   6      786.48      841.57     23.68 o 
  -5   3   6        7.38        8.22      5.53 o 
  -3   3   6      231.83      281.72     13.11 o 
  -1   3   6     1962.82     2047.77     41.29 o 
   1   3   6     2859.39     3244.85     40.73 o 
   3   3   6     2567.57     2831.71     51.40 o 
   5   3   6       42.86       49.08     11.48 o 
   7   3   6      104.19      107.47     15.54 o 
   9   3   6      308.69      319.07     24.07 o 
  11   3   6       90.79       83.18     15.65 o 
  13   3   6       89.05       89.33     18.42 o 
 -14   4   6       58.80       74.45     19.35 o 
 -12   4   6        0.70        0.00      9.48 o 
 -10   4   6       29.12       31.97     10.25 o 
  -8   4   6        2.11        1.13      5.75 o 
  -6   4   6       79.90      103.39     11.47 o 
  -4   4   6      987.93     1046.84     25.96 o 
  -2   4   6      937.41      944.50     27.61 o 
   0   4   6      410.65      372.92     13.17 o 
   2   4   6      612.69      684.79     32.76 o 
   4   4   6     1196.06     1220.25     55.20 o 
   6   4   6      465.47      428.17     29.96 o 
   8   4   6      902.93      849.82     50.77 o 
  10   4   6      811.27      937.96     48.31 o 
  12   4   6      451.50      423.45     25.03 o 
 -13   5   6       41.59       37.19     15.05 o 
 -11   5   6      173.59      155.43     22.39 o 
  -9   5   6      760.23      766.34     31.72 o 
  -7   5   6     1923.01     1841.57     56.33 o 
  -5   5   6      700.70      692.34     23.70 o 
  -3   5   6     1336.86     1334.61     30.67 o 
  -1   5   6       89.03       69.60     11.08 o 
   1   5   6      550.83      506.49     31.51 o 
   3   5   6       37.11       47.04      9.90 o 
   5   5   6     1664.58     1733.58     62.32 o 
   7   5   6       75.82       60.76     11.45 o 
   9   5   6      161.34      161.92     16.52 o 
  11   5   6       81.46       70.29     17.69 o 
 -10   6   6        3.80       12.70     11.66 o 
  -8   6   6      652.48      593.81     25.54 o 
  -6   6   6        3.84        8.78      7.65 o 
  -4   6   6      664.93      630.72     24.18 o 
  -2   6   6      277.57      303.46     17.42 o 
   0   6   6      504.32      487.61     23.51 o 
   2   6   6      729.72      745.98     36.54 o 
   4   6   6        0.08        5.66      6.48 o 
   6   6   6        0.61        2.02      7.38 o 
   8   6   6       17.35       16.73     10.01 o 
  10   6   6       94.71      104.30     20.39 o 
  -9   7   6      298.23      254.97     29.70 o 
  -7   7   6        8.38       23.14      9.94 o 
  -5   7   6        1.08        4.82      7.99 o 
  -3   7   6       37.84       21.18      9.11 o 
  -1   7   6      458.59      466.44     25.58 o 
   1   7   6      577.51      628.16     36.57 o 
   3   7   6       22.18       21.44     13.76 o 
   5   7   6      122.46      147.35     21.56 o 
   7   7   6      318.42      332.38     23.51 o 
   9   7   6        8.13        0.00     12.25 o 
  -6   8   6       52.11       36.19     11.82 o 
  -4   8   6       23.00       21.20     10.03 o 
  -2   8   6        6.27        0.00     12.28 o 
   0   8   6      306.71      309.41     30.13 o 
   2   8   6       93.86       88.36     19.85 o 
   4   8   6      134.37      115.14     22.06 o 
   6   8   6       21.34       13.54     14.24 o 
 -15   1   7       29.93       48.10     16.76 o 
 -13   1   7        0.00        7.31      8.16 o 
 -11   1   7      174.21      185.27     19.08 o 
  -9   1   7      173.99      182.91     14.90 o 
  -7   1   7      512.29      558.79     14.37 o 
  -5   1   7       63.84       47.62      4.03 o 
  -3   1   7      750.77      811.73     19.61 o 
  -1   1   7     7444.41     7576.33     60.28 o 
   1   1   7     4306.46     4387.85     78.58 o 
   3   1   7      459.92      420.70     12.32 o 
   5   1   7     7676.29     7933.57    126.95 o 
   7   1   7      204.89      232.39     15.62 o 
   9   1   7      141.76      163.66     18.62 o 
  11   1   7     1845.41     1869.82     88.89 o 
  13   1   7      554.28      555.03     35.08 o 
  15   1   7      139.76      149.13     23.18 o 
 -14   2   7      331.05      323.79     24.09 o 
 -12   2   7      174.19      193.53     18.29 o 
 -10   2   7        5.96        6.92      6.65 o 
  -8   2   7      305.59      300.51     37.77 o 
  -6   2   7     5647.60     5608.24     54.32 o 
  -4   2   7      796.39      789.24     19.67 o 
  -2   2   7      476.15      451.86     13.18 o 
   0   2   7     9984.53     9294.71     79.38 o 
   2   2   7        0.02        3.49      4.07 o 
   4   2   7      603.19      435.56     18.63 o 
   6   2   7     3790.38     3804.92     90.00 o 
   8   2   7     1253.66     1289.10     34.45 o 
  10   2   7     1340.46     1453.67     38.70 o 
  12   2   7        7.89        9.95      9.60 o 
  14   2   7        3.72        8.58      9.97 o 
 -13   3   7        1.05        0.00      8.47 o 
 -11   3   7     2555.53     2606.65     55.59 o 
  -9   3   7      732.79      802.93     29.68 o 
  -7   3   7      329.40      301.09     15.28 o 
  -5   3   7     3985.95     3976.02     47.86 o 
  -3   3   7      435.67      444.34     16.36 o 
  -1   3   7     3822.09     3718.55     45.79 o 
   1   3   7      200.08      157.23     11.96 o 
   3   3   7      772.58      811.70     31.62 o 
   5   3   7     1936.91     1923.71     48.93 o 
   7   3   7      307.69      275.03     22.58 o 
   9   3   7      228.35      277.61     23.18 o 
  11   3   7      306.07      303.84     21.15 o 
  13   3   7      202.49      229.09     26.00 o 
 -12   4   7      178.12      182.74     19.19 o 
 -10   4   7      621.63      538.09     29.10 o 
  -8   4   7        2.56        0.25      5.49 o 
  -6   4   7      240.76      238.36     14.86 o 
  -4   4   7      402.08      443.08     18.23 o 
  -2   4   7        2.32        0.00      5.29 o 
   0   4   7      476.27      478.23     19.73 o 
   2   4   7      126.48      125.41     11.87 o 
   4   4   7      823.96      810.35     31.82 o 
   6   4   7       89.78       63.95     13.45 o 
   8   4   7      183.45      179.30     20.22 o 
  10   4   7       74.76       54.68     12.08 o 
  12   4   7        1.07        4.98     11.87 o 
 -11   5   7       62.82       45.89     14.42 o 
  -9   5   7      647.29      608.06     28.78 o 
  -7   5   7       90.85      100.58     13.53 o 
  -5   5   7      191.39      205.13     15.09 o 
  -3   5   7      477.09      461.43     19.50 o 
  -1   5   7      114.29       67.49     41.20 o 
   1   5   7        1.34        0.00     12.99 o 
   3   5   7      713.64      711.13     25.77 o 
   5   5   7      211.71      236.85     17.39 o 
   7   5   7      840.15      788.41     30.42 o 
   9   5   7       82.84       85.22     14.37 o 
  11   5   7      353.93      400.95     28.55 o 
 -10   6   7      255.06      216.90     21.62 o 
  -8   6   7      111.86      110.11     14.10 o 
  -6   6   7      454.84      462.95     22.45 o 
  -4   6   7        6.94        5.55      7.21 o 
  -2   6   7     1152.61     1208.95     46.83 o 
   0   6   7      108.32       99.05     18.43 o 
   2   6   7       45.76       46.13     15.27 o 
   4   6   7      481.83      504.54     31.98 o 
   6   6   7      687.27      702.94     32.80 o 
   8   6   7       11.01       25.24     10.01 o 
  10   6   7      170.28      177.90     24.52 o 
  -9   7   7      385.85      282.85     31.09 o 
  -7   7   7       64.15       63.78     12.93 o 
  -5   7   7       72.29       86.79     13.46 o 
  -3   7   7       68.68       71.01     11.93 o 
  -1   7   7      217.37      242.89     26.13 o 
   1   7   7      439.92      454.65     32.67 o 
   3   7   7       50.10       56.12     16.73 o 
   5   7   7      190.33      186.17     23.98 o 
   7   7   7        1.73        2.97     11.81 o 
   9   7   7      130.28      107.81     22.31 o 
  -6   8   7      178.34      179.80     18.99 o 
  -4   8   7        0.44        4.01      9.04 o 
  -2   8   7        9.21        6.17     12.89 o 
   0   8   7       19.83        7.12     16.29 o 
   2   8   7       16.07       13.33     14.58 o 
   4   8   7      139.08      117.37     23.26 o 
 -14   0   8       21.90       18.10     19.59 o 
 -12   0   8      304.18      347.90     40.45 o 
 -10   0   8     1977.96     2097.22     83.25 o 
  -8   0   8     2607.59     2594.76    122.96 o 
  -6   0   8     2141.99     2136.03     46.28 o 
  -4   0   8      284.85      283.37     17.35 o 
  -2   0   8     1245.34     1069.59     28.03 o 
   0   0   8      810.81      864.77     25.90 o 
   2   0   8       38.18      109.45     11.24 o 
   4   0   8     2616.41     2639.89     90.60 o 
   6   0   8        2.04        7.99      7.18 o 
   8   0   8      214.40      202.06     28.32 o 
  10   0   8       89.54       99.43     24.06 o 
  12   0   8     1383.55     1169.33     68.77 o 
  14   0   8      245.39      286.58     41.31 o 
 -15   1   8       15.93        2.69     13.84 o 
 -13   1   8      312.81      333.29     29.87 o 
 -11   1   8      791.09      906.10     31.82 o 
  -9   1   8      128.60      148.26     14.07 o 
  -7   1   8      979.21      971.08     19.02 o 
  -5   1   8     2716.91     2742.42     36.39 o 
  -3   1   8     6366.11     5623.93    654.16 o 
  -1   1   8      395.89      305.96     12.60 o 
   1   1   8      223.29      262.76     11.33 o 
   3   1   8     6518.48     6635.17     78.46 o 
   5   1   8       74.08       76.84      6.98 o 
   7   1   8        1.13        2.46      6.70 o 
   9   1   8     2280.35     2112.29     58.57 o 
  11   1   8       13.54       11.75     16.39 o 
  13   1   8      314.25      309.85     28.97 o 
 -14   2   8       10.23        9.69      9.49 o 
 -12   2   8       70.24       54.15     12.47 o 
 -10   2   8        1.84        0.00      6.35 o 
  -8   2   8       32.26       10.42      5.75 o 
  -6   2   8       13.53       15.04      6.02 o 
  -4   2   8      130.82      161.18     10.72 o 
  -2   2   8      998.84     1049.30     20.41 o 
   0   2   8     3535.66     3588.62     37.85 o 
   2   2   8      608.05      670.34     16.87 o 
   4   2   8      167.91      146.00     12.82 o 
   6   2   8      134.52      135.81     13.46 o 
   8   2   8      191.40      209.36     16.84 o 
  10   2   8       62.51       35.51     12.09 o 
  12   2   8      124.81      111.67     19.41 o 
  14   2   8       62.11       65.34     17.67 o 
 -13   3   8       49.07       51.22     12.55 o 
 -11   3   8      162.65      132.10     16.13 o 
  -9   3   8      317.70      328.22     17.22 o 
  -7   3   8       70.46       67.90      9.34 o 
  -5   3   8      152.92      152.21     11.74 o 
  -3   3   8       90.28      110.18     10.04 o 
  -1   3   8        4.23       10.42      5.35 o 
   1   3   8     3451.42     3668.15     52.55 o 
   3   3   8     2369.11     2432.76     54.50 o 
   5   3   8     1159.63     1240.16     41.33 o 
   7   3   8       14.84       26.04     11.34 o 
   9   3   8       55.51       47.59     11.30 o 
  11   3   8      498.89      449.45     31.53 o 
  13   3   8        8.93        0.00      9.97 o 
 -12   4   8       16.72       27.63     10.74 o 
 -10   4   8      773.35      810.77     32.70 o 
  -8   4   8      588.08      621.39     23.56 o 
  -6   4   8     1224.41     1306.76     31.61 o 
  -4   4   8      217.29      243.03     14.85 o 
  -2   4   8     2662.05     2575.72     46.53 o 
   0   4   8     1543.53     1604.37     63.56 o 
   2   4   8      124.46      150.48     13.41 o 
   4   4   8     1220.22     1254.74     43.25 o 
   6   4   8        8.51        4.47      9.18 o 
   8   4   8      677.28      703.53     47.16 o 
  10   4   8      154.10      144.48     20.25 o 
  12   4   8      114.71       99.89     16.01 o 
 -11   5   8      108.38      146.88     18.35 o 
  -9   5   8       13.29       13.33      8.33 o 
  -7   5   8      149.06      158.91     14.76 o 
  -5   5   8      642.77      691.23     24.60 o 
  -3   5   8      518.31      522.64     21.18 o 
  -1   5   8     2556.86     2564.67     65.37 o 
   1   5   8      466.78      493.47     29.63 o 
   3   5   8      925.52      975.32     82.29 o 
   5   5   8      118.47      121.95     14.19 o 
   7   5   8      190.93      209.98     18.73 o 
   9   5   8      671.32      717.13     31.44 o 
  11   5   8      535.80      568.70     35.38 o 
 -10   6   8       82.86       86.04     16.14 o 
  -8   6   8      112.72      135.22     15.29 o 
  -6   6   8        0.62        6.14      7.86 o 
  -4   6   8      109.28       76.48     11.86 o 
  -2   6   8      226.88      228.99     19.06 o 
   0   6   8       82.71       75.97     17.38 o 
   2   6   8      107.16      114.68     19.27 o 
   4   6   8       49.28       58.61     20.87 o 
   6   6   8      648.70      631.51     29.08 o 
   8   6   8      222.58      247.13     21.63 o 
  10   6   8       35.43       44.07     12.97 o 
  -7   7   8      121.87      108.19     15.19 o 
  -5   7   8       81.70       99.47     14.37 o 
  -3   7   8      124.83      107.55     16.16 o 
  -1   7   8        0.11        3.03     11.42 o 
   1   7   8       23.97       12.11     13.76 o 
   3   7   8      281.75      285.16     28.44 o 
   5   7   8      125.74      130.60     22.22 o 
   7   7   8       49.89       74.07     30.45 o 
  -4   8   8       13.62        5.44     11.11 o 
  -2   8   8       85.31       53.06     18.29 o 
   0   8   8      235.73      215.57     27.84 o 
   2   8   8      107.82      115.53     23.41 o 
   4   8   8       39.95       51.91     19.00 o 
 -13   1   9      542.23      595.59     37.99 o 
 -11   1   9       13.67        9.77      7.57 o 
  -9   1   9        1.19        0.00      6.61 o 
  -7   1   9     1907.84     2016.37     46.28 o 
  -5   1   9      343.63      336.46     14.11 o 
  -3   1   9       40.17       25.73      5.40 o 
  -1   1   9     1129.39     1320.56     23.74 o 
   1   1   9     2837.87     3128.06     38.45 o 
   3   1   9      381.57      459.05     14.90 o 
   5   1   9      435.58      467.40     31.68 o 
   7   1   9      218.93      177.67     15.18 o 
   9   1   9      199.26      198.71     21.97 o 
  11   1   9       12.74        3.58      9.67 o 
  13   1   9      117.83      129.91     22.16 o 
 -14   2   9        6.27       16.93     15.49 o 
 -12   2   9     1725.03     1860.30     48.97 o 
 -10   2   9        1.35        0.19      6.31 o 
  -8   2   9      716.39      647.28     54.57 o 
  -6   2   9      140.25      147.88     11.53 o 
  -4   2   9       40.43       53.86      7.67 o 
  -2   2   9     2353.08     2498.40     32.71 o 
   0   2   9     2445.84     2590.41     34.02 o 
   2   2   9      131.16      142.35      9.84 o 
   4   2   9      814.76      831.52     26.89 o 
   6   2   9        4.00        4.07      7.23 o 
   8   2   9       57.06       39.36     11.04 o 
  10   2   9      571.28      548.77     33.71 o 
  12   2   9      131.37      165.81     23.17 o 
  14   2   9       91.86       84.12     20.53 o 
 -13   3   9       66.89       97.37     16.21 o 
 -11   3   9        0.49        6.44      8.07 o 
  -9   3   9       16.92       17.55      7.12 o 
  -7   3   9     1722.77     1684.13     35.15 o 
  -5   3   9      332.55      388.60     17.34 o 
  -3   3   9     2145.02     2156.22     41.98 o 
  -1   3   9     2191.71     2214.26     33.08 o 
   1   3   9      674.41      660.98     73.88 o 
   3   3   9     3137.58     3072.86     50.62 o 
   5   3   9      757.92      723.68     27.41 o 
   7   3   9     1789.33     1853.78     44.35 o 
   9   3   9     4311.40     4443.79    107.74 o 
  11   3   9       24.21        9.32     14.05 o 
  13   3   9      231.04      278.37     29.58 o 
 -12   4   9        6.80        8.46      9.68 o 
 -10   4   9       32.96       28.53      9.04 o 
  -8   4   9       40.77       58.68     10.15 o 
  -6   4   9      502.32      527.22     21.54 o 
  -4   4   9      653.71      616.50     22.20 o 
  -2   4   9      563.44      558.67     24.18 o 
   0   4   9       78.83      105.93     10.50 o 
   2   4   9        3.33        3.79      9.41 o 
   4   4   9      960.80     1016.00     40.41 o 
   6   4   9      313.62      330.43     33.96 o 
   8   4   9        0.77        9.76     10.84 o 
  10   4   9       82.54       94.30     15.64 o 
  12   4   9       43.95       22.77     14.53 o 
 -11   5   9      203.21      189.16     20.39 o 
  -9   5   9       58.19       59.56     11.14 o 
  -7   5   9      260.57      299.80     18.38 o 
  -5   5   9      101.65       83.78     11.55 o 
  -3   5   9       12.32        9.53     11.40 o 
  -1   5   9      171.15      155.06     15.31 o 
   1   5   9       89.30       86.35     16.73 o 
   3   5   9       22.17       11.20     11.41 o 
   5   5   9       39.92       28.01      8.98 o 
   7   5   9      228.57      220.25     19.01 o 
   9   5   9       42.66       43.30     12.29 o 
  11   5   9      254.45      227.32     24.46 o 
 -10   6   9        0.43        6.33     11.04 o 
  -8   6   9      200.93      198.88     17.89 o 
  -6   6   9       25.47       43.62     10.53 o 
  -4   6   9       71.25       73.72     13.34 o 
  -2   6   9      177.77      170.84     17.83 o 
   0   6   9       93.25      107.95     19.18 o 
   2   6   9       17.46       18.82     14.16 o 
   4   6   9       14.43       23.71     13.25 o 
   6   6   9       73.21       50.84     15.73 o 
   8   6   9        0.25        0.00      8.81 o 
  -7   7   9       98.36      103.57     15.75 o 
  -5   7   9        3.56        0.00      8.27 o 
  -3   7   9      704.94      723.47     41.70 o 
  -1   7   9      288.42      270.22     33.64 o 
   1   7   9      222.24      220.51     28.21 o 
   3   7   9       47.73       28.67     15.48 o 
   5   7   9       75.96       88.92     19.76 o 
   7   7   9       35.33       20.37     14.32 o 
  -2   8   9      131.31      141.71     25.07 o 
   0   8   9        6.06       18.73     15.85 o 
   2   8   9       53.59       40.66     17.39 o 
 -14   0  10      723.45      838.25     65.79 o 
 -12   0  10      407.71      471.61     48.12 o 
 -10   0  10       25.99       34.71     20.01 o 
  -8   0  10        5.75       11.92     12.99 o 
  -6   0  10     1675.04     1709.07     69.41 o 
  -4   0  10     3848.56     4031.98    150.11 o 
  -2   0  10    10677.09    10460.50    275.51 o 
   0   0  10       14.32        9.87      7.85 o 
   2   0  10     2832.67     2802.67     84.63 o 
   4   0  10      224.30      213.33     17.08 o 
   6   0  10        0.26        5.32     12.99 o 
   8   0  10      627.70      679.63     50.67 o 
  10   0  10      249.62      237.83     35.77 o 
  12   0  10      545.87      582.11     52.59 o 
  14   0  10       54.55       54.08     25.12 o 
 -13   1  10        8.23       15.30     13.98 o 
 -11   1  10      220.50      217.03     25.36 o 
  -9   1  10     1613.39     1613.55     49.10 o 
  -7   1  10      325.05      295.03     17.78 o 
  -5   1  10      677.72      668.85     23.59 o 
  -3   1  10      848.11      672.89     62.33 o 
  -1   1  10      314.14      266.34     14.97 o 
   1   1  10      468.20      405.71     15.12 o 
   3   1  10     4163.98     4143.42     46.07 o 
   5   1  10       25.01       24.05      8.62 o 
   7   1  10     3328.49     3276.54     72.34 o 
   9   1  10      293.66      313.07     26.72 o 
  11   1  10       73.15       83.12     17.35 o 
  13   1  10      297.38      339.38     31.99 o 
 -14   2  10       34.75       52.64     19.11 o 
 -12   2  10        2.82        7.21      8.17 o 
 -10   2  10       14.37       13.98      8.78 o 
  -8   2  10      123.24      124.76     11.98 o 
  -6   2  10     1540.58     1562.62     31.85 o 
  -4   2  10      248.97      276.99     17.01 o 
  -2   2  10      280.33      335.62     14.21 o 
   0   2  10      153.31      163.49     11.49 o 
   2   2  10      121.05      133.45     10.31 o 
   4   2  10        7.77        6.50      7.71 o 
   6   2  10      326.36      350.37     21.01 o 
   8   2  10      294.67      297.64     20.97 o 
  10   2  10      996.88      853.46     42.98 o 
  12   2  10       89.49      112.74     20.67 o 
 -13   3  10      118.14       97.17     17.20 o 
 -11   3  10       65.31       74.19     14.08 o 
  -9   3  10        4.73        6.80      6.83 o 
  -7   3  10      189.14      201.05     18.87 o 
  -5   3  10       74.39       88.94     10.45 o 
  -3   3  10      219.61      226.91     25.71 o 
  -1   3  10       18.54       28.01      7.22 o 
   1   3  10       34.13       30.45      7.52 o 
   3   3  10      872.40      913.43     29.94 o 
   5   3  10      312.06      305.96     20.23 o 
   7   3  10      147.72      202.56     25.61 o 
   9   3  10     1094.92     1171.02     40.75 o 
  11   3  10       83.66       87.86     19.13 o 
  13   3  10       31.05       31.55     15.28 o 
 -12   4  10      244.51      249.71     22.97 o 
 -10   4  10       49.89       43.33      9.95 o 
  -8   4  10       76.54      102.67     14.75 o 
  -6   4  10      977.01     1001.87     29.31 o 
  -4   4  10      718.80      701.63     28.00 o 
  -2   4  10      102.90      119.68     14.28 o 
   0   4  10      322.90      346.29     19.93 o 
   2   4  10      135.07      136.35     17.29 o 
   4   4  10      183.99      166.37     16.37 o 
   6   4  10        0.14        0.00      7.46 o 
   8   4  10      187.41      202.23     19.81 o 
  10   4  10        9.28       19.56     10.88 o 
  12   4  10       96.02      122.79     23.38 o 
 -11   5  10        4.06        9.88      9.68 o 
  -9   5  10      248.65      287.04     19.99 o 
  -7   5  10      152.94      170.89     15.63 o 
  -5   5  10      750.03      779.14     27.25 o 
  -3   5  10      903.92      983.27     33.92 o 
  -1   5  10       73.34       65.92     16.64 o 
   1   5  10     1364.79     1379.83     49.96 o 
   3   5  10      176.09      172.73     21.67 o 
   5   5  10      286.88      235.53     27.89 o 
   7   5  10     1114.18     1050.58     37.15 o 
   9   5  10       57.84       45.88     12.82 o 
  -8   6  10      128.40      120.72     15.57 o 
  -6   6  10       53.62       27.04     15.73 o 
  -4   6  10      852.11      813.61     33.85 o 
  -2   6  10      431.94      428.44     63.77 o 
   0   6  10      132.48      140.02     21.93 o 
   2   6  10     1175.83     1190.63     49.82 o 
   4   6  10       21.25       12.43     17.57 o 
   6   6  10       82.55       90.30     19.59 o 
   8   6  10       41.50       48.24     16.81 o 
  -7   7  10       19.85       21.87     10.71 o 
  -5   7  10        7.83        4.89     10.89 o 
  -3   7  10       62.69       55.70     18.29 o 
  -1   7  10       57.69       44.16     16.60 o 
   1   7  10        2.22        7.19     13.84 o 
   3   7  10       29.56       23.64     14.78 o 
   5   7  10       18.46       26.59     13.94 o 
 -13   1  11      212.27      230.62     28.58 o 
 -11   1  11       41.69       25.29     13.98 o 
  -9   1  11      682.76      692.73     31.44 o 
  -7   1  11       91.88       78.36     11.86 o 
  -5   1  11      478.69      434.26     20.07 o 
  -3   1  11     2523.14     2237.29    168.36 o 
  -1   1  11      147.93      152.28     11.02 o 
   1   1  11     4694.98     4724.27     49.32 o 
   3   1  11       92.90       85.63      9.34 o 
   5   1  11     2930.05     2946.22     50.47 o 
   7   1  11     5403.64     5255.95     94.47 o 
   9   1  11       18.04        5.72      9.82 o 
  11   1  11      121.24      117.33     20.99 o 
  13   1  11       30.27       17.54     13.73 o 
 -12   2  11        2.21        7.62     12.38 o 
 -10   2  11       15.49       10.25      8.17 o 
  -8   2  11     1827.37     1846.03     44.89 o 
  -6   2  11      246.61      191.31     23.26 o 
  -4   2  11     1765.31     1824.92     40.17 o 
  -2   2  11      224.07      203.29     15.49 o 
   0   2  11      697.40      693.36     20.53 o 
   2   2  11      964.80      982.87     27.57 o 
   4   2  11       32.29       27.60      9.94 o 
   6   2  11      250.16      271.32     19.57 o 
   8   2  11       67.61       83.69     17.95 o 
  10   2  11      276.18      250.33     27.19 o 
  12   2  11      349.51      361.21     32.06 o 
 -11   3  11      142.21      161.66     25.36 o 
  -9   3  11     1018.45     1143.24     32.26 o 
  -7   3  11      410.11      386.69     18.98 o 
  -5   3  11      518.48      559.31     25.15 o 
  -3   3  11      389.64      389.43     20.98 o 
  -1   3  11      192.11      179.30     15.36 o 
   1   3  11      297.75      275.63     14.74 o 
   3   3  11     1581.19     1509.71     38.86 o 
   5   3  11      291.25      273.39     19.91 o 
   7   3  11      179.51      157.93     17.21 o 
   9   3  11      118.65       98.92     30.77 o 
  11   3  11       74.66       99.15     22.14 o 
 -10   4  11       13.80        3.54      7.53 o 
  -8   4  11      489.85      452.04     22.19 o 
  -6   4  11       48.48       36.77      9.13 o 
  -4   4  11      792.35      761.31     30.04 o 
  -2   4  11      996.48     1011.82     32.95 o 
   0   4  11      390.47      406.50     28.55 o 
   2   4  11      110.93       89.36     24.30 o 
   4   4  11      115.92      126.07     15.64 o 
   6   4  11       34.02       35.52     11.55 o 
   8   4  11     2293.53     2278.50     66.02 o 
  10   4  11       32.57       30.30     15.91 o 
  -9   5  11        0.12        2.86      8.09 o 
  -7   5  11        0.03        0.00      6.95 o 
  -5   5  11      206.49      196.61     19.41 o 
  -3   5  11        6.88        0.64      8.91 o 
  -1   5  11        2.86        0.00     10.03 o 
   1   5  11       62.12       68.50     34.28 o 
   3   5  11      293.96      298.51     31.11 o 
   5   5  11      538.56      520.37     27.99 o 
   7   5  11       17.05       14.56      9.00 o 
   9   5  11      117.48      122.93     15.45 o 
  -8   6  11       15.25       22.21     11.70 o 
  -6   6  11        0.47        7.57      8.96 o 
  -4   6  11      200.32      182.93     19.90 o 
  -2   6  11      111.53       85.80     21.19 o 
   0   6  11      138.58      164.92     23.37 o 
   2   6  11       80.08       66.31     16.77 o 
   4   6  11      164.14      166.33     23.65 o 
   6   6  11      251.49      234.89     27.69 o 
   8   6  11       24.97       22.72     14.16 o 
  -5   7  11       16.39       20.34     13.27 o 
  -3   7  11        7.78        8.52     14.06 o 
  -1   7  11       83.45       95.05     20.82 o 
   1   7  11       23.25       18.51     14.00 o 
   3   7  11      401.88      358.49     32.78 o 
   5   7  11      353.60      337.78     33.06 o 
 -12   0  12      131.71       89.21     30.87 o 
 -10   0  12     1237.67     1226.18     73.03 o 
  -8   0  12     2891.24     2784.72    100.28 o 
  -6   0  12        7.66        2.98     11.50 o 
  -4   0  12       11.46       12.77     11.71 o 
  -2   0  12        0.23        2.61      8.23 o 
   0   0  12     1173.91     1158.62     56.53 o 
   2   0  12      185.64      201.70     26.61 o 
   4   0  12      775.54      768.41     51.10 o 
   6   0  12     1075.36     1175.51     66.00 o 
   8   0  12      372.66      379.20     41.94 o 
  10   0  12      807.88      833.78     61.96 o 
  12   0  12      205.66      265.08     41.94 o 
 -13   1  12       44.19       66.64     20.10 o 
 -11   1  12      747.27      748.35     66.32 o 
  -9   1  12        0.22        5.09      9.77 o 
  -7   1  12       56.84       44.39     17.25 o 
  -5   1  12      733.19      737.15     33.13 o 
  -3   1  12      406.26      350.65     42.06 o 
  -1   1  12      155.71      159.35     11.93 o 
   1   1  12     1605.30     1566.98     30.53 o 
   3   1  12       39.94       33.56      9.86 o 
   5   1  12      736.04      730.12     28.04 o 
   7   1  12       52.60       38.60     26.83 o 
   9   1  12       24.88       13.42     12.17 o 
  11   1  12       92.39      108.82     21.05 o 
 -12   2  12       18.31       32.16     16.28 o 
 -10   2  12       27.05       17.39      9.23 o 
  -8   2  12       14.18        5.24      7.95 o 
  -6   2  12     1906.27     1882.56     56.61 o 
  -4   2  12     1813.59     1819.95     41.57 o 
  -2   2  12      125.68      134.71     13.79 o 
   0   2  12      382.93      365.26     16.53 o 
   2   2  12        3.50        2.82      7.84 o 
   4   2  12        9.38        2.52      8.85 o 
   6   2  12     1491.58     1431.16     40.14 o 
   8   2  12        7.82        0.00     10.42 o 
  10   2  12        8.22        0.13     10.91 o 
  12   2  12       27.88       24.95     19.27 o 
 -11   3  12       12.03       13.22     10.00 o 
  -9   3  12        8.80       13.31      9.77 o 
  -7   3  12      244.96      254.94     16.87 o 
  -5   3  12      546.02      535.90     25.54 o 
  -3   3  12       66.64       66.48     12.38 o 
  -1   3  12      673.10      688.31     26.78 o 
   1   3  12      221.28      238.98     17.81 o 
   3   3  12      207.40      202.42     18.05 o 
   5   3  12      306.47      307.11     21.54 o 
   7   3  12       57.10       66.16     13.74 o 
   9   3  12        7.76       11.67     12.52 o 
  11   3  12        6.24       13.35     14.83 o 
 -10   4  12      116.82      106.15     17.01 o 
  -8   4  12        2.14        0.00      6.75 o 
  -6   4  12     1167.63     1198.38     39.23 o 
  -4   4  12      614.21      623.94     28.20 o 
  -2   4  12      114.05      118.61     15.30 o 
   0   4  12     1215.72     1195.37     66.43 o 
   2   4  12       74.08       35.69     18.79 o 
   4   4  12      658.16      622.04     28.68 o 
   6   4  12      391.08      396.68     24.99 o 
   8   4  12        1.50       11.42     12.58 o 
  10   4  12      142.62      130.53     23.55 o 
  -9   5  12      118.43      165.26     17.12 o 
  -7   5  12      103.23       62.30     11.80 o 
  -5   5  12       72.75      100.15     17.88 o 
  -3   5  12       26.48       44.64     12.12 o 
  -1   5  12       63.27       28.64     14.68 o 
   1   5  12      921.27      912.50     44.26 o 
   3   5  12       44.73       31.06     14.05 o 
   5   5  12       47.48       44.01     12.88 o 
   7   5  12       47.11       53.69     14.48 o 
   9   5  12       11.70       23.18     10.63 o 
  -6   6  12       23.04       20.84     14.63 o 
  -4   6  12      424.36      393.22     44.07 o 
  -2   6  12       84.73       75.32     22.04 o 
   0   6  12       37.66       28.64     14.85 o 
   2   6  12      313.19      300.24     29.84 o 
   4   6  12      415.14      353.42     31.51 o 
   6   6  12      641.95      666.56     34.43 o 
  -3   7  12       65.79       53.48     19.49 o 
  -1   7  12       11.22       26.50     16.33 o 
   1   7  12      117.34      135.94     23.85 o 
   3   7  12       36.79       35.58     16.37 o 
 -11   1  13       24.56       17.23     15.25 o 
  -9   1  13      238.15      231.37     26.19 o 
  -7   1  13      245.54      253.33     25.35 o 
  -5   1  13      131.00      136.40     19.16 o 
  -3   1  13        3.78        1.88      6.68 o 
  -1   1  13      144.09      150.03     12.23 o 
   1   1  13     1017.18     1026.01     26.33 o 
   3   1  13      164.94      187.12     16.59 o 
   5   1  13     1982.79     1929.64     59.23 o 
   7   1  13        4.59        9.37     11.85 o 
   9   1  13        0.06        5.00     11.92 o 
  11   1  13       53.53       39.38     17.06 o 
 -12   2  13       64.66       36.82     17.84 o 
 -10   2  13     1130.68     1153.01     51.93 o 
  -8   2  13       22.43        9.04     11.09 o 
  -6   2  13      447.53      279.84    133.68 o 
  -4   2  13      553.39      543.01     24.83 o 
  -2   2  13      878.33      840.18     29.39 o 
   0   2  13      333.41      401.30     23.06 o 
   2   2  13      686.24      747.62     28.82 o 
   4   2  13     1054.55     1088.18     35.23 o 
   6   2  13     2735.94     2712.77     71.81 o 
   8   2  13       71.05       43.06     15.59 o 
  10   2  13      416.42      398.14     33.79 o 
 -11   3  13      134.27      187.16     20.87 o 
  -9   3  13      560.94      570.67     29.25 o 
  -7   3  13       81.45       84.72     14.22 o 
  -5   3  13      394.24      448.79     24.27 o 
  -3   3  13      516.84      480.21     24.13 o 
  -1   3  13      968.82      914.23     31.51 o 
   1   3  13      201.26      216.51     18.11 o 
   3   3  13     1366.74     1436.98     40.60 o 
   5   3  13      522.69      535.94     27.45 o 
   7   3  13      265.59      238.74     26.87 o 
   9   3  13      169.32      199.54     26.87 o 
 -10   4  13      223.46      220.02     22.53 o 
  -8   4  13        9.57        7.54      8.10 o 
  -6   4  13      594.70      574.19     28.95 o 
  -4   4  13      102.04       94.78     18.31 o 
  -2   4  13       38.19       42.82     11.06 o 
   0   4  13       63.10       48.93     15.72 o 
   2   4  13      945.00      805.01     40.64 o 
   4   4  13      271.90      296.97     22.80 o 
   6   4  13        0.16        2.19      9.75 o 
   8   4  13        0.79        0.00     13.04 o 
  -7   5  13       24.32       16.44     13.14 o 
  -5   5  13       34.89       16.60     10.98 o 
  -3   5  13        9.17        6.16      9.26 o 
  -1   5  13      155.33      157.67     23.25 o 
   1   5  13       55.11       56.00     16.76 o 
   3   5  13       57.44       58.89     16.42 o 
   5   5  13       76.12       74.35     17.86 o 
   7   5  13        4.99        0.92     11.28 o 
  -6   6  13        1.55        0.00     10.21 o 
  -4   6  13        0.45        9.62     15.01 o 
  -2   6  13       15.53       23.46     14.90 o 
   0   6  13       34.45       36.66     16.21 o 
   2   6  13        0.00        2.29     11.58 o 
   4   6  13       16.37       18.48     13.55 o 
   6   6  13       11.12        7.36     11.67 o 
 -10   0  14       26.67       11.50     17.46 o 
  -8   0  14     1148.39     1107.37     68.35 o 
  -6   0  14     2895.90     2712.33    100.07 o 
  -4   0  14      230.42      198.01     30.66 o 
  -2   0  14      533.58      537.75     86.66 o 
   0   0  14      980.97     1056.24     39.29 o 
   2   0  14      803.65      827.80     35.59 o 
   4   0  14     9583.40     9328.03    178.21 o 
   6   0  14      139.37      254.01     37.90 o 
   8   0  14      157.46      172.89     35.34 o 
  10   0  14      576.84      558.69     57.06 o 
 -11   1  14       28.07       12.95     14.65 o 
  -9   1  14      218.95      237.40     27.40 o 
  -7   1  14       35.63       40.46     13.77 o 
  -5   1  14      481.49      450.55     29.85 o 
  -3   1  14       96.80       82.46     12.20 o 
  -1   1  14     1660.00     1705.05     34.47 o 
   1   1  14      199.94      210.28     14.54 o 
   3   1  14      202.80      181.76     17.68 o 
   5   1  14      167.93      173.32     23.15 o 
   7   1  14        0.18        2.34     12.80 o 
   9   1  14      212.53      188.06     26.38 o 
  11   1  14       50.08       76.00     20.85 o 
 -10   2  14      199.82      195.59     26.86 o 
  -8   2  14       35.34       32.34     14.58 o 
  -6   2  14        0.04        0.00     10.43 o 
  -4   2  14       39.48       27.81      9.95 o 
  -2   2  14       36.03       45.85     10.72 o 
   0   2  14     1456.86     1342.53     36.70 o 
   2   2  14      894.87      871.29     31.74 o 
   4   2  14       48.20       43.83     11.77 o 
   6   2  14       26.49       23.21     14.60 o 
   8   2  14       38.51       41.62     16.46 o 
  10   2  14       16.80       18.85     15.27 o 
  -9   3  14       72.51       55.28     24.49 o 
  -7   3  14        3.17        0.56     10.84 o 
  -5   3  14        0.21        5.05      7.96 o 
  -3   3  14      287.40      274.53     20.26 o 
  -1   3  14      271.45      268.13     26.19 o 
   1   3  14       12.53       18.52     12.00 o 
   3   3  14      228.41      233.86     20.08 o 
   5   3  14        0.01        1.14      9.83 o 
   7   3  14      102.18      118.20     22.38 o 
   9   3  14       66.28       56.08     24.80 o 
  -8   4  14       83.20       83.61     19.75 o 
  -6   4  14      226.32      238.44     22.05 o 
  -4   4  14       75.53       94.03     17.80 o 
  -2   4  14      108.32      163.12     33.53 o 
   0   4  14     1427.95     1418.65     56.85 o 
   2   4  14      187.97      146.28     22.50 o 
   4   4  14      458.28      478.33     28.02 o 
   6   4  14       32.24       32.50     12.48 o 
   8   4  14       50.54       62.11     22.78 o 
  -7   5  14      114.16      114.96     18.36 o 
  -5   5  14      116.58      133.85     18.28 o 
  -3   5  14      155.87      148.47     23.23 o 
  -1   5  14       72.77       86.34     19.64 o 
   1   5  14       64.86       45.55     17.03 o 
   3   5  14      256.77      216.73     26.78 o 
   5   5  14      322.83      350.95     26.28 o 
   7   5  14       10.40       13.81     12.28 o 
  -4   6  14        3.30        0.00     14.98 o 
  -2   6  14       90.25      103.52     21.97 o 
   0   6  14      130.84      115.25     23.41 o 
   2   6  14      153.25      133.80     24.81 o 
   4   6  14       58.39       40.79     16.16 o 
  -9   1  15      217.40      200.04     26.65 o 
  -7   1  15       73.45       68.00     17.23 o 
  -5   1  15      521.41      477.83     31.59 o 
  -3   1  15     1115.16      968.56     86.16 o 
  -1   1  15       29.97       33.36     10.67 o 
   1   1  15        1.95        6.71      8.55 o 
   3   1  15      512.96      515.74     25.81 o 
   5   1  15        0.01       10.97     12.43 o 
   7   1  15      304.24      334.15     32.14 o 
   9   1  15        4.23        9.31     15.05 o 
 -10   2  15        0.86        4.89     12.40 o 
  -8   2  15      884.25      857.47     45.00 o 
  -6   2  15      193.56      217.39     44.50 o 
  -4   2  15        1.94        1.28      8.02 o 
  -2   2  15      895.20      909.09     36.17 o 
   0   2  15      705.80      748.04     37.47 o 
   2   2  15     2288.50     2346.23     51.80 o 
   4   2  15      165.44      204.98     19.25 o 
   6   2  15       29.94       25.82     14.98 o 
   8   2  15      242.25      186.93     27.02 o 
  -9   3  15       63.63       38.56     16.94 o 
  -7   3  15      147.75      117.62     20.98 o 
  -5   3  15       74.48       66.50     13.26 o 
  -3   3  15      325.38      323.82     22.11 o 
  -1   3  15        5.85       23.86     12.49 o 
   1   3  15      141.20      129.07     20.76 o 
   3   3  15        8.48       17.92     12.69 o 
   5   3  15      156.90      186.91     19.96 o 
   7   3  15       26.70       15.76     14.85 o 
  -8   4  15       40.53       22.22     15.64 o 
  -6   4  15       37.59       47.57     16.24 o 
  -4   4  15        0.43        0.51      8.84 o 
  -2   4  15      306.47      300.87     29.42 o 
   0   4  15      326.85      346.40     30.32 o 
   2   4  15       17.17       11.29     12.48 o 
   4   4  15      274.24      279.39     28.64 o 
   6   4  15        1.60       11.66     13.94 o 
  -5   5  15       54.62       49.57     18.88 o 
  -3   5  15        1.43        4.88     13.12 o 
  -1   5  15       30.17       30.45     15.55 o 
   1   5  15        9.15       25.12     15.61 o 
   3   5  15        2.09       14.43     13.73 o 
   5   5  15       54.02       25.67     14.48 o 
  -8   0  16      151.92      207.59     38.54 o 
  -6   0  16      264.88      215.04     35.77 o 
  -4   0  16       22.90       23.42     18.52 o 
  -2   0  16     4221.89     4255.96    120.30 o 
   0   0  16       12.94       12.77     10.69 o 
   2   0  16       34.98       37.47     22.57 o 
   4   0  16      259.43      294.67     42.16 o 
   6   0  16       77.20       76.22     28.32 o 
   8   0  16       60.25       46.84     25.98 o 
  -9   1  16        6.64       20.15     14.48 o 
  -7   1  16      516.52      465.42     34.47 o 
  -5   1  16      226.48      191.63     24.19 o 
  -3   1  16       12.41        9.43     19.59 o 
  -1   1  16       56.11       62.99     12.70 o 
   1   1  16       11.18        7.44     13.50 o 
   3   1  16      429.61      440.28     32.74 o 
   5   1  16       15.56       21.71     23.21 o 
   7   1  16      105.51      141.06     24.46 o 
   9   1  16       97.39      118.98     25.81 o 
  -8   2  16       59.03       71.38     17.39 o 
  -6   2  16       29.78       34.94     14.11 o 
  -4   2  16        3.32        1.33     10.23 o 
  -2   2  16        7.66        6.89      8.80 o 
   0   2  16      429.85      388.53     29.57 o 
   2   2  16      785.57      776.20     32.35 o 
   4   2  16        9.72       17.19     14.25 o 
   6   2  16       31.92       42.12     17.60 o 
   8   2  16       16.31       15.65     17.31 o 
  -7   3  16        0.01        9.35     11.48 o 
  -5   3  16      229.41      257.74     22.24 o 
  -3   3  16       65.32       60.87     12.70 o 
  -1   3  16        3.15       23.39     13.61 o 
   1   3  16      336.80      328.65     29.70 o 
   3   3  16       85.86       70.90     17.91 o 
   5   3  16      100.87      115.65     23.03 o 
   7   3  16       18.38       20.15     17.58 o 
  -6   4  16       27.89       22.94     12.25 o 
  -4   4  16      106.00      124.12     22.46 o 
  -2   4  16       26.45       35.98     16.26 o 
   0   4  16      586.66      549.77     37.64 o 
   2   4  16       69.97       57.79     19.48 o 
   4   4  16       42.84       35.55     16.17 o 
   6   4  16        4.56        0.00     15.58 o 
  -3   5  16       40.04       30.66     16.11 o 
  -1   5  16      141.58       86.46     21.67 o 
   1   5  16       51.07       33.19     17.01 o 
   3   5  16      126.74      143.50     25.12 o 
  -7   1  17       56.78       46.44     16.36 o 
  -5   1  17       68.35       50.16     14.87 o 
  -3   1  17       12.44       30.82     12.52 o 
  -1   1  17        0.00        0.00      8.19 o 
   1   1  17      372.77      404.59     29.86 o 
   3   1  17      223.31      267.25     28.42 o 
   5   1  17        0.86        0.00     13.39 o 
   7   1  17      332.71      387.57     35.97 o 
  -6   2  17       66.68       57.55     17.87 o 
  -4   2  17      878.54      915.64     44.77 o 
  -2   2  17       51.38       81.74     20.44 o 
   0   2  17       53.95       63.15     17.11 o 
   2   2  17      157.50      173.60     23.82 o 
   4   2  17        0.91        0.55     13.96 o 
   6   2  17      160.54      178.42     27.70 o 
  -5   3  17       85.34       48.10     23.31 o 
  -3   3  17      281.84      305.45     30.47 o 
  -1   3  17      339.58      325.10     30.48 o 
   1   3  17      266.25      278.03     28.76 o 
   3   3  17      122.16      120.17     22.04 o 
   5   3  17        3.31        0.00     26.30 o 
  -4   4  17       57.25       80.96     28.00 o 
  -2   4  17        1.06        0.00     12.58 o 
   0   4  17      638.10      645.27     41.47 o 
   2   4  17      109.76      126.65     22.76 o 
  -6   0  18      212.52      143.93     34.07 o 
  -4   0  18       16.07       40.88     20.87 o 
  -2   0  18        4.60        0.00     14.90 o 
   2   0  18       41.41       31.94     24.27 o 
   4   0  18      179.08      209.08     39.82 o 
   6   0  18      148.33      197.80     41.52 o 
  -5   1  18       55.59       55.86     16.79 o 
  -3   1  18      387.73      382.61     30.30 o 
  -1   1  18       22.39       25.76     19.38 o 
   1   1  18      289.92      320.86     43.86 o 
   3   1  18      274.12      313.51     31.34 o 
   5   1  18      102.97      112.45     23.86 o 
  -4   2  18      295.27      294.02     29.31 o 
  -2   2  18        1.05       10.39     12.32 o 
   0   2  18        0.86        0.00     13.49 o 
   2   2  18       40.89       39.18     27.04 o 
   4   2  18        5.59       13.04     15.77 o 
  -3   3  18        3.03        0.00     13.20 o 
  -1   3  18       83.72       97.64     21.00 o 
   1   3  18       61.69       82.27     21.61 o 
   3   3  18        0.21        0.00     20.87 o 
  -3   1  19       78.12       44.16     16.44 o 
  -1   1  19        9.70       26.19     18.31 o 
   1   1  19       68.09       55.78     27.25 o 
   3   1  19       25.61       41.31     27.04 o 
  -2   2  19       98.45      112.85     31.72 o 
   0   2  19      203.15      217.55     27.25 o 
                                                 
